# Supplementary material for: Inherent instability of simple DNA repeats shapes an evolutionarily stable distribution of repeat lengths
Source: bioRxiv. 2025 Jan 10:2025.01.09.631797. Preprint. [Version 1] doi: 10.1101/2025.01.09.631797 (PMC11741425; doi:10.1101/2025.01.09.631797)
Supplement: Supplement 2 [file media-2.xlsx]

## Sheet: denovo_expansions
length (units)	A	C	CG	AC	AG	AT	AAC	AAG	AAT	CCG	AGC	AGG	ACT	ATC	ACC	AAAC	AAAT	AAAG	AGAT	ACAT	AAGG	ACAG	AATG	ATCC
1	1.04534e-10	3.24646e-11	3.3099e-11	2.3112e-11	1.01961e-11	1.97686e-11	2.53042e-11	1.35438e-11	2.19079e-11	3.58925e-11	1.75828e-11	1.23104e-11	2.81876e-11	3.84318e-11	2.03747e-11	5.66839e-11	3.66555e-11	3.52598e-11	5.49303e-11	5.26324e-11	2.9667e-11	3.56918e-11	3.50727e-11	6.10346e-11
2	5.79387e-11	3.89544e-11		4.86574e-11	4.47769e-11	6.53496e-11	9.25332e-11	1.99277e-11	3.79357e-11	2.15715e-10	8.63485e-11	4.17653e-11	1.04239e-10	8.23801e-11	1.27018e-10	8.83535e-11	1.72897e-10	5.20046e-11	2.44121e-10	5.13468e-10	3.10596e-10	5.51445e-10	3.14222e-10	2.85243e-10
3	7.95899e-11	6.48657e-11	5.6091e-10	8.92878e-11	1.69961e-10	2.05304e-10	3.24685e-10		4.23041e-10		3.28359e-10					3.0349e-09	1.59622e-09	8.94191e-10	6.06388e-09	4.58077e-09				2.62338e-09
4	1.37481e-10	2.27291e-10		5.28881e-10	6.77244e-10	1.40299e-09	3.68791e-09	1.78407e-09	2.09524e-09		5.81751e-09				7.74203e-09	1.55259e-08	1.20096e-08	4.45659e-09	1.30552e-08	4.49875e-08	5.34648e-09	1.80928e-08	1.80928e-08	2.257e-08
5	3.04616e-10	6.49789e-10		3.10716e-09	3.9905e-09	8.39152e-09	2.12635e-08	3.82652e-09	1.01265e-08	1.51753e-08	1.00311e-08	8.41472e-09	4.03524e-08	3.23997e-08	1.37636e-08	2.17631e-08	5.36535e-08	1.26101e-08	1.26822e-08	3.09681e-08	1.10052e-08		2.183e-08	9.58006e-09
6	2.27996e-09	3.54493e-09		6.6053e-09	8.02462e-09	2.00509e-08	1.78264e-08	7.01226e-09	1.6141e-08				7.7873e-08	4.44989e-08	2.4867e-08	3.79165e-08	4.43106e-08	5.41313e-09	1.56294e-08	2.99916e-08	7.20578e-09		1.2161e-07
7	4.85671e-09	1.23766e-08		1.88935e-08	8.82068e-09	2.3039e-08	2.47055e-08	3.1314e-08	9.95983e-09		1.15293e-07			1.1028e-07		5.94477e-09	3.0486e-09				1.25153e-08		2.37791e-08	1.76141e-08
8	1.13131e-08	1.52752e-08		1.35992e-08	6.91037e-09	1.17784e-08	7.20578e-09		5.99833e-09
9	1.41992e-08	4.24255e-09		4.29696e-09	2.49509e-09	1.19708e-09								3.18191e-08
10	1.18702e-08			1.60534e-09	1.93551e-09																		2.21938e-07
11	4.12911e-10			1.57013e-09	2.40193e-09														4.69214e-09
12	1.44742e-10			7.76551e-10	3.04025e-09
13	5.06154e-11			2.26455e-09		2.62312e-09
17				6.85312e-10
20				7.82391e-10
25	1.6412e-10
Measurements with no data are left blank

## Sheet: denovo_contractions
length (units)	A	C	CG	AC	AG	AT	AAC	AAG	AAT	CCG	AGC	AGG	ACT	ATC	ACC	AAAC	AAAT	AAAG	AGAT	ACAT	AAGG	ACAG	AATG	ATCC
1	1.87263e-10	2.08466e-10	9.51597e-11	1.35469e-10	1.08261e-10	1.84814e-10	1.03677e-10	1.58879e-10	1.17966e-10	5.7428e-11	4.57886e-11	1.20173e-10	5.19904e-11	1.28362e-10	7.3526e-11	5.32649e-10	2.7288e-10	3.68113e-10	2.94996e-10	7.89486e-11	6.81243e-11	3.19348e-10	1.09495e-10	6.7138e-11
2	1.77057e-10	2.65196e-10	8.64223e-11	7.42025e-10	7.29224e-10	4.7859e-10	4.16399e-09	4.40403e-09	1.9499e-09	2.15715e-10	5.8717e-10	1.60796e-09	1.45934e-09	2.0801e-09	1.3972e-09	1.63454e-08	7.05422e-09	7.28064e-09	1.26943e-08	2.69571e-09	1.44945e-09	1.26832e-08	1.36163e-09	1.14097e-09
3	2.49181e-10	3.75065e-10		1.08421e-09	2.16275e-09	4.67638e-10	1.42861e-08	2.9618e-08	7.72051e-09		3.28359e-10	6.40145e-09	2.09722e-09	5.26778e-09	3.90772e-09	2.8398e-08	1.46852e-08	1.34129e-08	3.63833e-08	6.87115e-09	3.92985e-09	3.27182e-08	7.72407e-09
4	3.73e-10	5.08605e-10	6.99385e-09	2.29182e-09	3.22993e-09	1.35461e-09	1.99147e-08	2.4977e-08	8.90476e-09	7.89815e-09	2.90876e-09	3.79165e-09	2.38643e-08	3.23525e-09	5.16135e-09	2.77831e-08	1.38111e-08	8.91318e-09	2.61104e-08		8.91079e-09	5.42783e-08	9.04639e-09	1.1285e-08
5	4.50301e-10	1.02809e-09	1.19967e-08	3.38963e-09	2.59382e-09	1.291e-09	2.39215e-08	7.65304e-09	1.91277e-08	3.03505e-08	3.00933e-08	2.52441e-08		1.29599e-08		1.63223e-08	1.32856e-08	1.26101e-08	3.80465e-08	3.09681e-08	1.8342e-08	3.24788e-08	1.45533e-08	1.91601e-08
6	1.06675e-09	2.52541e-09	2.55101e-08	1.5657e-08	1.71956e-08	1.44116e-08	2.89678e-08	7.01226e-09	6.99441e-08	3.89365e-08	5.76463e-08	3.58688e-08	7.7873e-08		1.24335e-08	3.03332e-08	2.1192e-08	1.62394e-08	1.56294e-08	2.99916e-08	1.44116e-08		1.52012e-08	1.46012e-08
7	3.21114e-09	5.29677e-09		4.96193e-08	3.79289e-08	6.91171e-08	2.88231e-08		1.62677e-07	5.51399e-08	5.76463e-08	5.94477e-08	1.58527e-07	5.51399e-08		2.37791e-08	9.1458e-09				1.25153e-08	1.18895e-07	2.37791e-08	1.76141e-08
8	7.17697e-09	6.94328e-09		4.24294e-08	3.62795e-08	3.61764e-08	2.88231e-08	2.52202e-08	6.59816e-08	6.16495e-08		4.82474e-08			3.69897e-08		3.98214e-09						3.96318e-08
9	1.32632e-08	1.37883e-08		1.21747e-08	1.12279e-08	3.59123e-09	1.91532e-08		1.50594e-08					9.54573e-08
10	2.02028e-08	6.33355e-09		4.01335e-09	1.93551e-09	3.20296e-09	4.59182e-08
11	3.09683e-09			2.3552e-09
12	6.75464e-10			1.5531e-09	3.04025e-09
13	3.03693e-10			1.5097e-09			5.69072e-08
14	5.25055e-11					3.21883e-09
15	1.10592e-10
24	1.39007e-10
Measurements with no data are left blank

## Sheet: denovo_non_motif_insertions
length (units)	A	C	CG	AC	AG	AT	AAC	AAG	AAT	CCG	AGC	AGG	ACT	ATC	ACC	AAAC	AAAT	AAAG	AGAT	ACAT	AAGG	ACAG	AATG	ATCC
2	5.94243e-12	6.63416e-12	4.32111e-11	1.7841e-11	4.26447e-12	7.68819e-12			1.51743e-11		1.72697e-11				2.11697e-11			5.20046e-11
3	8.79191e-12	5.99419e-12		2.55108e-11	8.49804e-12			2.62106e-10	1.0576e-10						4.11339e-10		3.19244e-10	4.47095e-10
4	6.38386e-12	7.90577e-12		5.87646e-11	5.20957e-11	1.45137e-10			5.2381e-10							1.6343e-09
5	9.46011e-12	1.78024e-11		2.82469e-10		1.61375e-10			1.12516e-09
6	3.37003e-11	1.49654e-10						7.01226e-09	1.79344e-09
7	2.13365e-11	6.29319e-10			1.17609e-09												3.0486e-09
8	1.15965e-10	4.62885e-09			8.63797e-10
9	1.39403e-10	9.54573e-09				1.19708e-09	9.57662e-09
10	3.04009e-10	1.58339e-09
11	2.89038e-10
12	3.37732e-10
13	3.03693e-10
14	2.62528e-10
15	1.65889e-10
16	6.0364e-11
17	6.99604e-11			6.85312e-10
18	8.28112e-11
19	9.22181e-11
21				8.4323e-10
22	1.1676e-10
25	1.6412e-10
26				4.41522e-09
32	1.02622e-09
Measurements with no data are left blank

## Sheet: popSTR_insertions
length (units)	A	C	CG	AC	AG	AT	AAC	AAG	AAT	CCG	AGC	AGG	ACT	ATC	ACC	AAAC	AAAT	AAAG	AGAT	ACAT	AAGG	ACAG	AATG	ATCC
2																2.08308e-07		6.18894e-08		1.00537e-06		1.76597e-07
3							2.52988e-07	5.1103e-08			8.90632e-07							4.19986e-08				1.43825e-07
4									2.51942e-08	4.7863e-07						1.64427e-08	8.87941e-08	9.61403e-08	6.14344e-07	2.77261e-07		3.67477e-07
5			9.30536e-07	1.84156e-07	2.50537e-07	1.6291e-07	1.73323e-08	1.26748e-07	7.33991e-08							8.07827e-08	1.54523e-07	8.57453e-08	5.40437e-07	2.93236e-07		1.3322e-06
6				1.7125e-07	8.63179e-08	2.82911e-07			1.95953e-08		2.02265e-07		8.64884e-07	4.73311e-07		2.33633e-07	3.94099e-07	6.47298e-07	5.95661e-07	3.21552e-07		7.3659e-07	2.63962e-07
7				1.04671e-07	1.40578e-07	3.76634e-07	1.04512e-07		3.27996e-07		3.28005e-07		1.30862e-06	3.13225e-07		4.79346e-07	1.09781e-06		5.73304e-06		3.6957e-06	1.04278e-06	7.70184e-07
8			2.39454e-06	1.92625e-07	2.16757e-07	4.9934e-07	1.21481e-07	7.48494e-07	4.8503e-07		2.63673e-07			3.87876e-07	4.39136e-07	8.90026e-07	2.84616e-06	3.84781e-06	9.95699e-06	1.0252e-06	3.51064e-06	1.62039e-06	1.49802e-06
9			3.73633e-06	3.22193e-07	2.56872e-07	1.04572e-06	3.5266e-07	1.97163e-05	5.80783e-07					1.15721e-06	5.99182e-07	2.65563e-06	3.83777e-06	1.45319e-05	1.30463e-05	2.55173e-06		2.84681e-06	1.60297e-06	8.28693e-07
10				4.9042e-07	6.21932e-07	1.97693e-06	3.7643e-07	3.43643e-06	1.97739e-06			2.925e-06		1.28398e-06		3.97267e-06	4.87731e-06	2.10217e-05	1.66554e-05	1.54068e-06	4.50552e-06	9.90491e-06	1.7985e-06	3.64943e-06
11	1.91047e-07	2.06057e-06		6.07785e-07	7.20221e-07	2.9159e-06	7.4133e-07		2.82669e-06	5.66376e-06			6.15248e-06	7.7471e-07		7.26506e-06	6.92998e-06	1.34372e-05	2.25857e-05	3.74187e-06	1.14717e-05		9.86855e-06	2.80307e-06
12	2.56435e-07	4.38483e-06		8.96271e-07	1.76946e-06	3.30273e-06	2.04819e-06	2.65562e-05	5.79546e-06		3.4926e-06			1.48689e-06			1.07118e-05	4.11784e-05	2.95735e-05	7.29661e-06	1.1616e-05	4.42603e-06	6.44048e-06	1.57166e-06
13	3.498e-07	2.31871e-06		1.09305e-06	1.47249e-06	4.31671e-06	2.02115e-06		5.93863e-06				1.37461e-05	2.99144e-07			1.86192e-05	2.66334e-05	3.52831e-05	6.28067e-06	7.69624e-06			3.62469e-06
14	3.94995e-07	3.69888e-06		1.29657e-06	1.96414e-06	5.28433e-06	2.58754e-06	1.87871e-05	6.94686e-06	2.22104e-05			9.08529e-06	3.23023e-06			2.02425e-05	3.35661e-05	4.6449e-05	1.42849e-05	1.50773e-05			9.01023e-06
15	4.62435e-07	1.22901e-06		1.64528e-06	1.87445e-06	6.29382e-06	4.18652e-06	6.85166e-06	9.10351e-06	1.42572e-05		1.10779e-05	7.44629e-06	2.00918e-06			8.32639e-06	7.97448e-05	6.67327e-05		5.86261e-06
16	5.03489e-07			1.85307e-06	2.18498e-06	9.99486e-06	7.34901e-06	1.60393e-05	1.25127e-05				9.37031e-05	1.83118e-06	1.50457e-05		2.78025e-05	2.63664e-05	0.000106		7.55424e-06
17	6.06502e-07			1.97429e-06	2.88165e-06	9.77365e-06	3.54786e-06		1.81443e-05				2.21976e-06	2.32522e-06					0.000582855		7.38371e-05
18	6.73032e-07			2.6636e-06	2.71502e-06	1.44225e-05			1.66464e-05									4.0122e-05			5.14642e-05
19	8.39545e-07			3.09061e-06	3.04609e-06	1.31991e-05			4.2331e-05				6.66729e-06					4.24448e-05
20	9.29622e-07			3.0917e-06	8.19971e-06	7.58449e-06			1.6292e-05
21	1.00229e-06			3.64176e-06	5.38049e-06	1.49896e-05
22	8.65477e-07			3.90046e-06	4.75433e-06	3.6975e-06		1.63741e-05
23	8.5947e-07			4.89356e-06	7.71419e-06	3.54751e-06
24	8.36356e-07			5.11576e-06	1.31962e-05
25	8.71103e-07			7.04901e-06	1.10375e-05
26	1.42855e-06			7.47208e-06	3.4307e-06
27	7.29561e-07			1.11355e-05	1.12746e-05
28	8.53361e-07			1.54058e-05	3.93329e-05
29	1.69249e-06			1.91513e-05
30				2.05173e-05
31				2.56267e-05
32				9.22155e-05
33				1.85946e-05
35				2.30044e-05
Measurements with no data are left blank

## Sheet: popSTR_contractions
length (units)	A	C	CG	AC	AG	AT	AAC	AAG	AAT	CCG	AGC	AGG	ACT	ATC	ACC	AAAC	AAAT	AAAG	AGAT	ACAT	AAGG	ACAG	AATG	ATCC
2																8.33233e-08	4.53162e-08	1.85668e-07	2.60041e-07
3								1.53309e-07	1.19218e-07	3.80491e-06						1.34358e-07	8.97025e-08	8.39972e-08		5.67002e-07				1.01078e-06
4							2.94921e-07	4.61673e-08	5.03884e-08	4.7863e-07						4.9328e-08	2.21985e-08					1.10243e-06	1.15582e-07
5				6.40543e-08	9.11043e-08	2.53415e-07	6.93293e-08	2.53496e-07	2.44664e-08							5.38551e-08	1.28769e-08	8.57453e-08				8.88135e-07	6.29746e-08
6				8.97026e-08	1.29477e-07	1.10404e-07	8.16674e-08	1.92371e-07						3.15541e-07		1.33504e-07	7.03749e-08		2.97831e-07
7				9.3653e-08	8.43467e-08	1.16414e-07	4.18049e-08	4.50642e-07	1.43498e-07					4.69837e-07		2.94982e-07	3.58468e-07		1.27401e-06			2.08557e-06
8				7.93162e-08	8.67027e-08	2.24193e-07	9.11111e-08		1.61677e-07					9.6969e-07		7.02652e-07	4.44712e-07	7.69562e-06	2.9871e-06		3.51064e-06	4.86117e-06	1.03709e-06
9			3.73633e-06	7.73263e-08	3.08247e-07	6.40925e-07	4.70213e-08		3.12729e-07			1.0651e-06		2.31442e-07		2.2935e-06	1.21341e-06		3.69235e-06	1.27586e-06		2.84681e-06	1.28238e-06
10			2.11864e-05	1.65682e-07	3.10966e-07	7.26813e-07	2.25858e-07		5.30519e-07		6.48736e-07			2.56796e-07		2.2701e-06	1.92607e-06		5.75151e-06	7.70339e-07	4.50552e-06	1.98098e-05	2.82621e-06	8.10984e-07
11	1.85495e-07	1.39228e-06		1.87545e-07	6.54747e-07	9.85657e-07	2.11809e-07	1.39453e-05	1.17334e-06		2.90946e-06					1.59831e-05	5.10446e-06	1.00779e-05	9.17302e-06	6.65221e-06	4.77986e-06	3.02808e-06	8.97141e-06	1.96215e-06
12	2.05079e-07	2.56673e-06		2.22522e-07	5.75073e-07	1.85357e-06	9.5582e-07	6.63905e-05	2.08846e-06							9.4697e-05	1.20666e-05	2.94131e-05	2.05944e-05	6.43819e-06	1.1616e-05		8.0506e-06	3.92915e-06
13	2.05309e-07	4.17367e-06		4.2128e-07	1.21641e-06	3.08336e-06	2.02115e-06		2.90788e-06		6.22825e-06			2.99144e-07			3.41849e-05	8.87779e-06	3.71169e-05	8.16486e-06	5.98597e-06		2.45604e-05	2.41646e-06
14	2.61371e-07	3.69888e-06		6.51042e-07	1.49003e-06	3.21655e-06	2.18946e-06	1.40903e-05	4.4778e-06					2.42268e-06			6.66043e-05	1.6783e-05	8.28851e-05	1.42849e-05	2.26159e-05			1.57679e-05
15	2.99885e-07			7.79072e-07	1.87445e-06	3.3567e-06	5.86112e-06	3.42583e-05	1.00082e-05				3.72315e-06	6.02755e-06			0.000119345	0.000125313	0.000111832		1.46565e-05			2.63338e-05
16	4.02654e-07			8.95411e-07	1.42024e-06	5.56676e-06	9.35329e-06	1.06929e-05	1.73252e-05				0.000187406	3.66236e-06			0.000139012	1.4648e-05	0.000278249		2.83284e-05
17	5.03788e-07			1.2203e-06	2.19554e-06	4.72919e-06	1.41914e-05		3.43584e-05				4.43951e-06	9.3009e-06					0.00154681		0.000123062
18	5.87477e-07			1.54272e-06	1.81001e-06	9.43011e-06			7.2348e-05									1.7832e-05			3.85981e-05
19	6.86237e-07			2.06041e-06	9.61922e-07	1.1942e-05			0.000132637				3.33364e-06					8.48896e-05			0.000602652
20	5.79543e-07			2.39e-06	1.82216e-06	9.85984e-06			0.00012219		1.3459e-05
21	6.04685e-07			3.16194e-06	1.6991e-06	2.24844e-05
22	5.6256e-07			3.6154e-06	2.97146e-06	8.62749e-06
23	5.24277e-07			5.6077e-06	3.30608e-06	1.77375e-05
24	6.23948e-07			6.4941e-06	6.84246e-06	0.000134533
25	4.57329e-07			9.67745e-06	1.3245e-05	4.01606e-05
26	6.12234e-07			1.26543e-05	6.86139e-06
27	3.31619e-07			1.83586e-05
28	7.11134e-07			2.52584e-05	3.93329e-05
29	9.67136e-07			3.52136e-05
30				3.6207e-05	1.25502e-05
31				9.16646e-05
32				0.000103281
33				3.71892e-05
35	4.69616e-06			9.20175e-05
Measurements with no data are left blank
